# Supplementary material for: Pooled Analysis of Mesenchymal Stromal Cell-Derived Extracellular Vesicle Therapy for Liver Disease in Preclinical Models
Source: J Pers Med. 2023 Feb 28;13(3):441. doi: 10.3390/jpm13030441 (PMC10056150; doi:10.3390/jpm13030441)
Supplement: Supplementary file 1 [file jpm-13-00441-s001.zip]

Archive with 1 entries (1 files):
- jpm-2246755-supplementary.pdf
